# Supplementary material for: The morphological and chemical properties of fine roots respond to nitrogen addition in a temperate Schrenk’s spruce (Picea schrenkiana) forest
Source: Sci Rep. 2021 Feb 15;11:3839. doi: 10.1038/s41598-021-83151-x (PMC7884734; doi:10.1038/s41598-021-83151-x)
Supplement: Supplementary file 1 — Supplementary Information. [file 41598_2021_83151_MOESM1_ESM.zip › Supplementary Dataset/fine roots.xls]

## Sheet: Biomass
mean value
	0-20 cm	20-40 cm	40-60cm			＜1mm	1-1.5mm	1.5-2mm
CK	203.04	118.613	96.56		CK	134.507	128.613	155.093
LN	169.52	127.76	98.6667		LN	126.107	121.4	150.107
MN	250.2	135.68	95.62		MN	182.293	153.32	143.387
HN	173.6	88.48	71.2		HN	132.913	110.373	103.493

## Sheet: Fine root diameter
	diameter (mm)
		＜1mm	1-1.5mm	1.5-2mm
	CK	0.9208	1.4887	1.6372
	LN	0.8883	1.222	1.5246
	MN	0.7961	1.1409	1.537
	HN	0.8842	1.4665	1.5816

## Sheet: Root length
Root length（m）
	0-20cm		20-40cm		40-60cm
	mean value	standard deviation	mean value	standard deviation	mean value	standard deviation
CK	1.23594	0.302419	1.22004	0.289636	1.21247	0.28023
LN	1.20006	0.403977	1.24034	0.425062	1.15069	0.350076
MN	1.52411	0.362024	1.56132	0.391732	1.59825	0.446832
HN	1.25445	0.321319	1.31498	0.324288	1.30099	0.364431
	<1mm		1-1.5mm		1.5-2mm
	mean value	standard deviation	mean value	standard deviation	mean value	standard deviation
CK	1.094	0.00460898	1.59045	0.0599115	0.984008	0.00860491
LN	1.04575	0.0230494	0.855631	0.0304853	1.68971	0.105848
MN	1.80769	0.0863207	1.82555	0.0988941	1.05044	0.0207088
HN	0.974539	0.00719486	1.6984	0.0553574	1.19749	0.103339

## Sheet: Surface area
Surface area（cm2）
	0-20cm		20-40cm		40-60cm
	mean value	standard deviation	mean value	standard deviation	mean value	standard deviation
CK	57.0304	11.8459	64.5078	12.8828	55.6075	11.7874
LN	39.792	14.931	41.0045	16.6511	39.5626	15.2544
MN	60.5505	16.4371	61.5294	12.8819	58.6907	19.0584
HN	55.6087	18.7542	54.4385	19.3836	55.4897	20.2671
	<1mm		1-1.5mm		1.5-2mm
	mean value	standard deviation	mean value	standard deviation	mean value	standard deviation
CK	48.1247	0.790895	72.2986	1.76848	56.7223	11.6608
LN	28.3211	1.66841	31.9886	2.29854	60.0493	1.80338
MN	43.0883	5.41697	58.8938	2.13561	78.7886	1.54269
HN	30.989	1.28973	72.7766	2.94055	61.7713	1.71288

## Sheet: specific root length
SRL（m.g-1）
	0-20cm		20-40cm		40-60cm
	mean value	standard deviation	mean value	standard deviation	mean value	standard deviation
CK	0.560858	0.185932	0.554014	0.181425	0.550239	0.177173
LN	0.514226	0.0906885	0.531277	0.097438	0.496016	0.0824666
MN	0.705931	0.265378	0.722508	0.271972	0.743712	0.302404
HN	0.561322	0.174002	0.585436	0.169891	0.581498	0.191741
	<1mm		1-1.5mm		1.5-2mm
	mean value	standard deviation	mean value	standard deviation	mean value	standard deviation
CK	0.571995	0.0024098	0.402536	0.0281857	0.368163	0.00301588
LN	0.748237	0.0120514	0.592214	0.014342	0.509536	0.0370981
MN	0.344879	0.0451327	0.945146	0.0465252	0.799019	0.00725811
HN	0.546768	0.00376182	0.858841	0.0260432	0.419701	0.0362185

## Sheet: specific root area
			SRA(cm2·g–1)
	0-20cm		20-40cm		40-60cm
	mean value	standard deviation	mean value	standard deviation	mean value	standard deviation
CK	25.6659	7.32892	28.3185	4.99937	25.071	7.35382
LN	16.8564	2.96234	17.293	3.62041	16.7537	3.1981
MN	26.0835	3.42632	26.7131	0.830227	25.0531	4.03521
HN	24.273	8.0959	23.7385	8.41987	24.079	8.45482
	<1mm		1-1.5mm		1.5-2mm
	mean value	standard deviation	mean value	standard deviation	mean value	standard deviation
CK	25.1619	0.413518	34.0133	0.831989	19.8803	4.08692
LN	14.8077	0.872325	15.0492	1.08136	21.0463	0.632054
MN	22.5286	2.83225	27.7069	1.00471	27.6141	0.540686
HN	16.2026	0.674332	34.2381	1.3834	21.6498	0.600335

## Sheet: root tissue density
			RTD g·cm-3
	0-20cm		20-40cm		40-60cm
	mean value	standard deviation	mean value	standard deviation	mean value	standard deviation
CK	1.09465	0.278943	1.19028	0.278943	1.3737	0.237484
LN	2.28763	0.533068	2.20697	0.572627	2.4656	0.140356
MN	1.39209	0.731013	1.33044	0.717838	1.32161	0.594031
HN	1.48064	0.731562	1.28864	0.151006	1.54545	0.730885
	<1mm		1-1.5mm		1.5-2mm
	mean value	standard deviation	mean value	standard deviation	mean value	standard deviation
CK	1.1683	0.198436	0.992901	0.185323	1.49743	0.096845
LN	2.80231	0.183228	2.17479	0.250596	1.9831	0.369824
MN	2.16545	0.161919	1.20544	0.0521425	0.673251	0.0673596
HN	2.27825	0.189512	0.761514	0.0545385	1.27498	0.327269

## Sheet: N
	0-20cm		20-40cm		40-60cm
	mean value	standard deviation	mean value	standard deviation	mean value	standard deviation
CK	0.302167	0.00850284	0.240833	0.0389722	0.283667	0.0174391
LN	0.370833	0.0255362	0.279	0.0826219	0.284333	0.0382704
MN	0.415167	0.00344338	0.396667	0.0120669	0.333	0.00940173
HN	0.5335	0.0407015	0.4855	0.0243115	0.400333	0.0232962
	<1mm		1-1.5mm		1.5-2mm
	mean value	standard deviation	mean value	standard deviation	mean value	standard deviation
CK	0.265167	0.049588	0.274667	0.0370873	0.286833	0.0274038
LN	0.288	0.0608802	0.344	0.0646529	0.302167	0.068654
MN	0.386	0.0364856	0.383667	0.0400882	0.375167	0.0423245
HN	0.475	0.0792364	0.463167	0.0646356	0.466167	0.0569611

## Sheet: P
	0-20cm		20-40cm		40-60cm
	mean value	standard deviation	mean value	standard deviation	mean value	standard deviation
CK	0.0709721	0.00938814	0.0302357	0.00977595	0.0585887	0.00565256
LN	0.0823102	0.00719679	0.0390736	0.0111576	0.0820764	0.0079247
MN	0.0877289	0.0125041	0.0530187	0.0137304	0.0864926	0.00621402
HN	0.113973	0.0165709	0.0699329	0.0233492	0.098997	0.00754134
	<1mm		1-1.5mm		1.5-2mm
	mean value	standard deviation	mean value	standard deviation	mean value	standard deviation
CK	0.0543314	0.015552	0.0540065	0.0116789	0.0547919	0.00789513
LN	0.0628431	0.0183145	0.0649524	0.0152737	0.0756646	0.0204145
MN	0.0762227	0.0238428	0.0767884	0.0192932	0.0765535	0.0202342
HN	0.0923074	0.0158944	0.0898895	0.0235058	0.100706	0.0108283

## Sheet: the ratio of N and P
		0-20cm		20-40cm		40-60cm
		mean value	standard deviation	mean value	standard deviation	mean value	standard deviation
	CK	4.93005	0.788013	5.66804	0.695145	4.68792	0.391631
	LN	4.97476	0.927743	5.38271	0.955128	4.21345	0.601551
	MN	5.09811	0.643576	5.93608	0.572545	5.9505	0.721965
	HN	5.17861	0.296526	5.88481	0.678805	4.71587	0.870834
		<1mm		1-1.5mm		1.5-2mm
		mean value	standard deviation	mean value	standard deviation	mean value	standard deviation
	CK	5.13002	0.921444	5.31007	0.824055	5.19591	0.960879
	LN	4.79763	0.690896	5.36031	0.779105	4.07021	0.538208
	MN	5.99693	0.786573	5.38374	0.865778	5.27069	0.902442
	HN	5.28665	0.596899	5.54178	0.982875	5.30909	0.188658

[truncated: 1 more sheets: NSC]
