# Supplementary material for: The morphological and chemical properties of fine roots respond to nitrogen addition in a temperate Schrenk’s spruce (Picea schrenkiana) forest
Source: Sci Rep. 2021 Feb 15;11:3839. doi: 10.1038/s41598-021-83151-x (PMC7884734; doi:10.1038/s41598-021-83151-x)
Supplement: Supplementary file 1 — Supplementary Information. [file 41598_2021_83151_MOESM1_ESM.zip › Supplementary Dataset/soil.xls]

## Sheet: soil C
（g/kg）	0-20cm		20-40cm		40-60cm
	mean value	standard deviation	mean value	standard deviation	mean value	standard deviation
CK	114.378	6.86133	109.493	11.555	107.104	15.759
LN	118.884	3.47434	112.099	5.95024	107.376	3.4058
MN	131.641	4.0384	117.093	3.87364	112.153	10.5455
HN	134.247	8.90426	127.733	7.21407	116.061	1.44865

## Sheet: soil N
（g/kg）	0-20cm		20-40cm		40-60cm
	mean value	standard deviation	mean value	standard deviation	mean value	standard deviation
CK	1.37667	0.230988	1.09667	0.0989949	0.956667	0.0329983
LN	1.47	0.164992	1.09667	0.0329983	1.00333	0.0329983
MN	2.19333	0.0659966	1.89	0.0329983	1.37667	0.0989949
HN	2.121	0.0362981	1.70333	0.164992	1.337	0.0230988

## Sheet: soil p
（g/kg）	0-20cm		20-40cm		40-60cm
	mean value	standard deviation	mean value	standard deviation	mean value	standard deviation
CK	0.46504	0.0419192	0.420853	0.026732	0.387713	0.0219493
LN	0.49818	0.108909	0.41533	0.0459961	0.395446	0.221369
MN	0.542367	0.136698	0.487133	0.0335392	0.387713	0.0432984
HN	0.608647	0.0341002	0.520273	0.0295247	0.4319	0.0512343

## Sheet: pH
	0-20cm		20-40cm		40-60cm
	mean value	standard deviation	mean value	standard deviation	mean value	standard deviation
CK	7.32	0.579974	7.07667	0.917794	6.98167	0.732978
LN	6.75	0.442421	6.5	0.642547	6.50333	0.299711
MN	6.07	0.235966	6.51833	0.683328	7.03833	0.468931
HN	6.16667	0.409512	6.26583	1.17796	6.4	1.1838
